# Supplementary material for: Maternal Diet May Modulate Breast Milk Microbiota—A Case Study in a Group of Colombian Women
Source: Microorganisms. 2023 Jul 14;11(7):1812. doi: 10.3390/microorganisms11071812 (PMC10384792; doi:10.3390/microorganisms11071812)
Supplement: Supplementary file 1 [file microorganisms-11-01812-s001.zip]

Archive with 4 entries (4 files):
- Figure S1. Bacterial phyla identified in breast milk microbiota..pdf
- Figure S2. Rarefaction curves..pdf
- Table S1. Concordance test to assess reproducibility between 24-.pdf
- Table S2. Initial and post-filter sequencing reads.pdf
